# Supplementary material for: HBsAg Dampened STING Associated Activation of NK Cells in HBeAg-Negative CHB Patients
Source: Int J Mol Sci. 2021 Jul 16;22(14):7643. doi: 10.3390/ijms22147643 (PMC8304816; doi:10.3390/ijms22147643)
Supplement: Supplementary file 1 [file ijms-22-07643-s001.zip]

Archive with 1 entries (1 files):
- ijms-1281061-supplementary.pdf
